# Supplementary material for: Comprehensive analysis of SPAG1 expression as a prognostic and predictive biomarker in acute myeloid leukemia by integrative bioinformatics and clinical validation
Source: BMC Med Genomics. 2022 Feb 28;15:38. doi: 10.1186/s12920-022-01193-0 (PMC8886923; doi:10.1186/s12920-022-01193-0)
Supplement: Supplementary file 2 — Additional file 2: Different expressed genes correlated with SPAG1 expression. [file 12920_2022_1193_MOESM2_ESM.xlsx]

## Sheet: Positively Correlated miRNAs
Title: Different expressed microRNAs positively correlated with SPAG1 expression
logFC	logCPM	PValue	FDR	gene
-1.69349	4.56083	8.52317e-09	2.38223e-06	hsa-mir-196a-1
-2.69332	3.21469	2.9231e-08	5.44671e-06	hsa-mir-196a-2
-1.94326	3.98671	8.95895e-06	0.000834675	hsa-mir-508
-1.72524	3.1575	0.000112232	0.00627375	hsa-mir-935
-3.62306	5.33851	0.000290016	0.0108079	hsa-mir-1269
-1.67437	2.06763	0.000592634	0.0184046	hsa-mir-514-3
-1.64243	2.0226	0.000891669	0.0258825	hsa-mir-514-1

## Sheet: Negatively Correlated miRNAs
Title: Different expressed microRNAs negatively correlated with SPAG1 expression
logFC	logCPM	PValue	FDR	gene
2.96476	13.0054	5.22785e-12	2.92237e-09	hsa-mir-100
1.51289	9.34931	3.80787e-07	5.32149e-05	hsa-mir-125b-1
1.65804	3.69238	5.31853e-07	5.94612e-05	hsa-mir-675
1.97977	3.90769	1.19398e-05	0.000953476	hsa-mir-135a-1
1.78412	2.17076	4.11966e-05	0.00287861	hsa-mir-129-1
1.65831	1.65338	0.000255336	0.0108079	hsa-mir-216b

## Sheet: Positively Correlated mRNAs
Title: Different expressed mRNAs positively correlated with SPAG1 expression
logFC	logCPM	PValue	FDR	gene	ID
-1.68362	2.91984	1.14657e-57	2.28627e-53	SPAG1	6674
-4.51448	1.95812	7.48985e-20	7.46738e-16	WNK3	65267
-2.84787	0.406268	4.86376e-15	1.38548e-11	SPAG17	200162
-3.66176	1.15655	1.82195e-13	2.79458e-10	PTGIS	5740
-5.62068	-0.892922	1.69709e-12	1.78105e-09	POU1F1	5449
-4.31259	1.82074	9.72328e-12	7.18082e-09	CDH6	1004
-4.4184	3.753	1.22421e-11	8.41753e-09	MECOM	2122
-7.58654	-0.452631	5.65881e-11	3.63989e-08	NPY2R	4887
-2.75411	-0.331655	7.4368e-11	4.49363e-08	PRSS1	5644
-2.9437	-0.0535531	2.05915e-10	1.02649e-07	TRPV4	59341
-2.17605	-0.9105	3.12774e-10	1.52115e-07	LAMA2	3908
-2.17744	4.79156	1.00873e-09	4.37264e-07	PDK4	5166
-4.86549	0.613723	1.33222e-09	5.53425e-07	TRY6	154754
-3.42515	-0.647812	1.83891e-09	7.48322e-07	PDE10A	10846
-2.81075	1.66546	2.11409e-09	8.43101e-07	OLFM4	10562
-2.70453	0.621435	3.95262e-09	1.42594e-06	KAL1	3730
-2.92069	-0.159129	3.96567e-09	1.42594e-06	CDO1	1036
-1.60816	2.35489	7.92665e-09	2.63429e-06	LOX	4015
-1.76728	1.63095	8.79386e-09	2.87103e-06	C6orf97	80129
-2.15803	3.39601	9.54793e-09	2.97478e-06	CYP27A1	1593
-5.72276	0.482967	1.78651e-08	5.01732e-06	FAM163A	148753
-2.78036	-0.837521	2.07264e-08	5.74005e-06	THSD4	79875
-3.5459	-0.569911	2.11721e-08	5.78318e-06	GABRA2	2555
-3.0258	-2.83542	2.18604e-08	5.8905e-06	LOC157627	157627
-2.87294	-1.00543	3.04109e-08	7.87524e-06	CADM3	57863
-2.40834	-0.995312	3.39931e-08	8.58003e-06	CCDC144NL	339184
-3.87875	-2.85504	3.55277e-08	8.74595e-06	DCAF4L2	138009
-5.15839	-2.42478	3.72478e-08	9.05758e-06	GSX1	219409
-2.73356	-0.894046	3.92302e-08	9.42469e-06	ROR1	4919
-1.93006	-0.327394	5.37269e-08	1.19035e-05	ADRA1D	146
-2.54123	0.106282	6.10414e-08	1.33754e-05	NEBL	10529
-1.98329	2.04795	1.08405e-07	2.25167e-05	C10orf72	196740
-4.52945	-1.9843	1.18183e-07	2.42945e-05	CTAG2	30848
-1.52944	0.950901	1.33154e-07	2.70046e-05	LYNX1	66004
-2.02916	4.66908	1.34075e-07	2.70046e-05	C1QA	712
-2.37808	-1.42818	1.45151e-07	2.8943e-05	MEIS3	56917
-2.79001	-1.23976	1.52987e-07	2.99075e-05	ZSCAN4	201516
-2.0012	-1.80876	1.82821e-07	3.50524e-05	KCNS3	3790
-2.52388	5.36254	1.89212e-07	3.59323e-05	DEFA1B	728358
-1.63338	6.60326	2.32179e-07	4.28671e-05	FCGR3A	2214
-2.01015	-0.340335	2.4724e-07	4.4879e-05	NTN4	59277
-1.64233	-0.225954	3.35875e-07	5.94838e-05	ANKRD57	65124
-4.3006	0.289126	3.70646e-07	6.42668e-05	CT45A4	441520
-2.00939	4.64625	3.80073e-07	6.53332e-05	C1QB	713
-2.02779	3.64984	4.18741e-07	7.11891e-05	LILRA3	11026
-2.3522	-1.81169	4.99792e-07	8.2277e-05	ESRP1	54845
-2.48365	-1.96825	5.63876e-07	8.89698e-05	CASR	846
-3.15765	-2.08996	5.896e-07	9.18486e-05	HOXC10	3226
-3.58489	-2.63046	6.09014e-07	9.41376e-05	ONECUT1	3175
-2.41205	-0.155989	7.496e-07	0.000112884	POF1B	79983
-1.90079	-0.369222	8.39436e-07	0.000123076	CASP5	838
-2.52437	-0.662931	8.87358e-07	0.000125489	PCGF2	7703
-1.51276	4.17129	9.29323e-07	0.000129751	HNMT	3176
-1.74027	1.2493	1.0479e-06	0.000144046	KCNJ15	3772
-2.6638	2.70403	1.0547e-06	0.000144046	ALOX15B	247
-1.56358	3.75865	1.12575e-06	0.000151671	FCGBP	8857
-1.79251	-1.06471	1.15706e-06	0.000153811	GPR25	2848
-1.73888	7.20292	1.27544e-06	0.000166224	THBS1	7057
-2.13984	-1.97699	1.40677e-06	0.000178669	SLC17A3	10786
-1.86683	4.20053	1.63107e-06	0.000204551	EPB41L3	23136
-4.13438	-2.31841	1.74692e-06	0.000217709	NOS1	4842
-1.97382	3.74677	1.76495e-06	0.000218591	MSR1	4481
-2.90743	-2.89637	1.90059e-06	0.000231676	EN2	2020
-3.38731	-2.958	1.90546e-06	0.000231676	SP9	100131390
-1.89499	-1.84722	2.38251e-06	0.000279454	VMO1	284013
-4.1595	-2.52414	2.45419e-06	0.000284515	MAGEA1	4100
-2.69481	1.43211	2.66564e-06	0.000305477	PREX2	80243
-4.3865	-1.54148	2.69961e-06	0.000307601	SLC5A12	159963
-1.50924	1.4531	3.73405e-06	0.000405054	PID1	55022
-1.50656	0.222346	4.15639e-06	0.000440842	ZNF423	23090
-2.9436	0.977627	4.3238e-06	0.00045371	PRSS3	5646
-2.21139	-0.449393	4.39145e-06	0.00045371	RND3	390
-1.55284	3.33355	4.39147e-06	0.00045371	MYO7A	4647
-2.75117	0.517956	4.4806e-06	0.00045817	COL11A1	1301
-3.13257	-2.88399	4.66728e-06	0.000472414	CELA2B	51032
-3.32606	-2.63237	5.05123e-06	0.000501102	MAGEC3	139081
-2.39464	3.3383	5.59527e-06	0.000538886	IL1R2	7850
-2.62652	-2.61161	5.81407e-06	0.000549444	POM121L2	94026
-2.89006	-2.38957	5.94544e-06	0.000559208	PSORS1C2	170680
-1.60238	2.0989	6.94759e-06	0.000632579	GLDN	342035
-3.41626	-2.45184	8.33181e-06	0.000722332	NKX2-5	1482
-2.17657	2.55279	8.42249e-06	0.000727032	MMP7	4316
-2.65836	-2.13395	8.6897e-06	0.000743659	SNAP91	9892
-3.43691	-2.24386	8.74873e-06	0.000745512	MT1H	4496
-3.33703	-2.72409	9.872e-06	0.00082363	BARX2	8538
-2.26655	-2.61146	1.02815e-05	0.000845941	DOK5	55816
-1.8484	-2.43657	1.06646e-05	0.000860943	MFAP5	8076
-4.03258	-2.58889	1.14104e-05	0.000906465	CDH18	1016
-2.02295	2.68017	1.29028e-05	0.00100297	MARCO	8685
-3.63222	-2.11711	1.30038e-05	0.00100297	BBOX1	8424
-2.02877	1.91181	1.30583e-05	0.00100297	RPH3A	22895
-1.92634	4.37941	1.44472e-05	0.00108708	ADAMTS2	9509
-2.42677	-3.05088	1.46682e-05	0.00109956	MMP27	64066
-2.39968	-2.47287	1.56413e-05	0.00115514	KCNA7	3743
-3.19249	-2.9044	1.65872e-05	0.00121599	C1orf87	127795
-1.8403	4.79409	1.78721e-05	0.00128653	MMP8	4317
-1.76392	-2.03723	1.90033e-05	0.00135331	PCSK9	255738
-2.17052	1.47664	2.20564e-05	0.00152182	ONECUT2	9480
-4.23342	-0.844716	2.42616e-05	0.00163438	CT45A6	541465
-2.80538	-2.92337	2.50707e-05	0.0016832	CELA2A	63036
-1.70111	-0.959438	2.63288e-05	0.0017213	MOCOS	55034
-2.82791	-1.85423	2.73451e-05	0.00177609	PROX1	5629
-2.21619	0.285033	2.77815e-05	0.00178925	HBE1	3046
-2.41289	-1.02373	2.79065e-05	0.00178925	PRG3	10394
-1.58682	-0.807059	2.87193e-05	0.00181798	KLK1	3816
-1.69158	2.26296	2.88503e-05	0.00182049	SASH1	23328
-2.33547	-2.79458	3.10231e-05	0.00192711	ARSI	340075
-1.55624	2.1214	3.40707e-05	0.0020587	HLF	3131
-2.4227	-2.53175	3.69612e-05	0.00220002	HOXC9	3225
-3.112	-2.77154	3.87301e-05	0.0022687	PTPRZ1	5803
-3.03921	-2.58838	4.02812e-05	0.00232813	NTS	4922
-1.54454	2.15571	4.09819e-05	0.00234821	CTGF	1490
-2.10117	-0.771381	4.27689e-05	0.00242967	RSPO2	340419
-1.66781	3.31045	4.29566e-05	0.0024334	CEACAM8	1088
-2.01231	-1.85605	4.40256e-05	0.00247986	L1TD1	54596
-2.51843	-2.34707	4.4626e-05	0.0025066	PTCHD3	374308
-2.01387	-1.74149	4.83203e-05	0.00266899	WSCD2	9671
-2.20642	2.09733	5.35353e-05	0.00290871	GLI2	2736
-1.96242	-1.9794	5.35355e-05	0.00290871	DAB1	1600
-1.99798	0.973528	5.43741e-05	0.00293826	CD177	57126
-3.1229	-2.93514	5.82334e-05	0.00305572	MAGEC1	9947
-1.57445	-2.19565	6.01913e-05	0.00313372	NWD1	284434
-1.7372	2.4561	6.14866e-05	0.00319282	DAAM2	23500
-2.23193	-1.71016	6.18571e-05	0.00320372	CHST8	64377
-1.77374	0.916408	6.36167e-05	0.00326097	OSBPL6	114880
-2.63768	-1.8309	6.5051e-05	0.00331387	CYP2C19	1557
-1.53359	4.06003	6.86292e-05	0.00344702	C1QC	714
-2.70048	-1.09541	7.06747e-05	0.00351435	WDR72	256764
-2.674	-3.13574	7.29134e-05	0.00358986	CGA	1081
-2.1367	-3.12567	7.68391e-05	0.00374936	RP1	6101
-1.71722	-3.21943	7.72812e-05	0.00374936	SLC17A1	6568
-1.61842	-1.53538	7.85928e-05	0.00380374	CYP19A1	1588
-3.02617	-2.9583	7.96088e-05	0.00384358	HTR2C	3358
-1.87956	-2.35988	8.32149e-05	0.00397915	ECEL1	9427
-1.85829	-1.07431	9.04487e-05	0.00428396	KIF1A	547
-2.83796	-2.47199	9.90504e-05	0.0045196	GPR158	57512
-1.92379	0.370279	0.000102422	0.00461015	GLRB	2743
-1.72909	-2.58227	0.000104942	0.00465764	SLC34A1	6569
-2.82889	1.87723	0.000105579	0.00465764	FIGN	55137
-1.90931	-1.56269	0.000107425	0.00470522	VIT	5212
-1.53646	7.1807	0.000116469	0.00491737	CD163	9332
-2.84231	-1.86944	0.00011839	0.00495944	SLC30A8	169026
-1.66899	-1.73299	0.000123249	0.00504636	CDH10	1008
-2.84989	-1.4186	0.000124083	0.00507012	LOC84856	84856
-2.94331	-2.72222	0.000128418	0.00521517	IGFL2	147920
-1.63237	1.87167	0.000129435	0.00524582	VGLL3	389136
-1.75043	-0.222182	0.00014243	0.00559065	CYB5R2	51700
-1.51144	0.0229679	0.000147023	0.00573706	GNG4	2786
-2.33124	-0.849072	0.000167884	0.0063764	C7orf16	10842
-1.80561	-1.19113	0.000176603	0.00663738	CXorf22	170063
-2.42497	-2.49106	0.000176638	0.00663738	CACNG8	59283
-1.64179	-2.95719	0.000179179	0.00670326	PRKAG3	53632
-2.2013	-1.50228	0.000182141	0.0067886	ST6GALNAC5	81849
-1.78483	-1.92313	0.00018982	0.00697054	TNFSF11	8600
-1.66404	1.992	0.000249525	0.00853436	SDC2	6383
-3.02844	0.062139	0.00027761	0.00929542	CT45A2	728911
-2.71965	-2.80891	0.000282345	0.00939892	CLCA1	1179
-2.74453	-1.49402	0.000313144	0.0100405	SLC17A2	10246
-1.67134	-2.89525	0.000321907	0.0101808	TMEM132D	121256
-2.3631	-2.12443	0.000329145	0.0103194	FGF12	2257
-2.96942	-2.38472	0.000339554	0.0104972	STATH	6779
-1.86356	0.411423	0.00036202	0.0110546	MAOB	4129
-1.75906	-2.15834	0.000378148	0.0114074	NPAS3	64067
-1.63322	-0.308573	0.000381322	0.0114858	TACC2	10579
-1.68202	1.93434	0.000435207	0.0124864	SCN2A	6326
-2.03134	-2.87115	0.000470142	0.0132232	PDYN	5173
-2.4641	1.50463	0.000470858	0.0132232	MDGA2	161357
-2.10061	-1.62117	0.000471767	0.0132232	CYP2C18	1562
-1.65706	-3.30186	0.000479025	0.0133797	PTPN20A	653129
-2.42029	-3.09862	0.000481049	0.0133841	TCF23	150921
-1.65716	-2.50731	0.000544314	0.0144138	MB	4151
-2.2087	-2.60802	0.000614712	0.0155353	TBX20	57057
-1.68253	-3.29606	0.000629342	0.0157522	MAGEA6	4105
-1.57186	-2.54946	0.000675945	0.0165785	NCRNA00158	54072
-1.77254	-2.74334	0.00072994	0.017473	HOXC8	3224
-2.21417	-3.14081	0.000735249	0.0175586	C21orf88	114041
-2.06611	-1.21443	0.000754537	0.0177761	PRL	5617
-1.69619	-1.65452	0.00075564	0.0177761	TLE6	79816
-1.60705	-0.912112	0.00078997	0.0183163	LOC152225	152225
-1.53586	-1.62613	0.00082196	0.0189478	C19orf33	64073
-1.9762	-1.74514	0.000832421	0.0190787	CYP2C9	1559
-2.10876	-3.17635	0.000866953	0.0196112	MUM1L1	139221
-1.69908	-3.05482	0.000917236	0.0202993	MT1M	4499
-1.51924	-3.31233	0.000946704	0.0207443	FABP6	2172
-1.78794	-2.1185	0.000972082	0.0210688	NPBWR1	2831
-2.13321	-3.13243	0.00103918	0.0219505	HOXC11	3227
-1.60274	-1.98886	0.0010831	0.0225439	ACE2	59272
-1.83049	1.65755	0.00109423	0.0225869	JPH1	56704
-1.59119	-3.29077	0.00114881	0.0232259	MT1A	4489
-1.89862	-3.14557	0.00149977	0.0275118	ZIC2	7546
-1.66959	-3.2022	0.00165288	0.0289884	PCA3	50652
-2.47948	-2.08834	0.00173279	0.0295063	B3GALT5	10317
-1.93248	-3.21821	0.00178311	0.0300297	PTH2	113091
-1.54654	-3.3158	0.00199358	0.0324012	HOXC12	3228
-1.91515	-2.08186	0.00226497	0.0348752	TRPC4	7223
-1.74787	-3.17786	0.00238707	0.0360104	SPANXN3	139067
-1.82857	1.36177	0.00238799	0.0360104	PITX1	5307
-1.63903	-1.878	0.00246451	0.0365658	STOML3	161003
-1.50664	-2.54726	0.00247422	0.0366265	ORM2	5005
-1.65507	-2.88887	0.00275922	0.0396104	TAAR1	134864
-1.52546	-2.80675	0.0031999	0.0432412	HOXC5	3222
-1.60919	-1.46069	0.00332538	0.0440508	HOXC6	3223
-2.05045	-0.103643	0.00336307	0.0443809	GABRB2	2561
-1.71095	-2.52437	0.00341425	0.0448191	FREM2	341640
-1.63478	-3.03251	0.00357435	0.0460714	CDK5R2	8941
-2.76837	-2.00394	0.00361195	0.0463762	GABRG2	2566

## Sheet: Negatively Correlated mRNAs
Title: Different expressed mRNAs negatively correlated with SPAG1 expression
logFC	logCPM	PValue	FDR	gene	ID
2.90695	2.28805	2.06947e-16	1.37551e-12	PNMA5	114824
3.02834	-0.463139	3.46361e-16	1.72661e-12	C4orf49	84709
3.94345	-0.275865	2.01797e-15	8.04768e-12	SYCE1	93426
6.32211	3.49053	3.27168e-15	1.08729e-11	RUNX1T1	862
2.35915	3.28769	7.05558e-15	1.7586e-11	CACNA2D2	9254
3.50125	0.752008	1.20882e-14	2.67821e-11	MYO16	23026
4.38729	-0.0350253	2.17338e-14	4.33372e-11	SLC13A5	284111
5.82506	-0.109611	7.55014e-14	1.36863e-10	GDA	9615
7.61834	1.06324	8.29031e-14	1.37757e-10	KCNH6	81033
4.30873	-0.76682	1.96213e-13	2.79464e-10	TDRD12	91646
2.7068	1.93394	3.87276e-13	5.14818e-10	PEG10	23089
3.92972	0.275314	4.46525e-13	5.56482e-10	LEP	3952
2.28102	0.254149	6.35478e-13	7.45378e-10	TSPAN15	23555
5.80739	-0.921009	1.29621e-12	1.43592e-09	IRX6	79190
4.37553	0.456779	2.05398e-12	2.04781e-09	C11orf41	25758
1.77932	1.61538	2.28701e-12	2.10704e-09	TNK1	8711
1.75319	0.62441	2.32472e-12	2.10704e-09	PLAT	5327
3.80388	-0.268563	2.98773e-12	2.59023e-09	NKAIN1	79570
3.92751	3.35295	3.91697e-12	3.25435e-09	LOC399959	399959
4.26747	0.277853	4.79039e-12	3.82082e-09	RASAL1	8437
6.05413	-0.703813	7.18074e-12	5.50708e-09	PAX2	5076
6.28702	-0.633861	1.21214e-11	8.41753e-09	COL20A1	57642
3.26845	1.25334	3.50587e-11	2.33023e-08	CHRNA6	8973
4.71395	0.604124	6.40477e-11	3.99097e-08	ADCYAP1	116
3.94159	0.293611	8.05295e-11	4.72282e-08	EPHA3	2042
3.52629	2.5688	9.22118e-11	5.25344e-08	TACSTD2	4070
1.76198	4.34606	9.82583e-11	5.44242e-08	MFAP4	4239
2.08836	2.87681	1.3365e-10	7.20267e-08	PCSK6	5046
5.0044	-1.86094	1.80682e-10	9.48103e-08	SYT4	6860
3.78645	0.435442	1.89448e-10	9.68612e-08	FAM84A	151354
3.39898	-1.8311	4.60226e-10	2.18498e-07	CRHR2	1395
1.75858	-0.301643	4.96858e-10	2.30403e-07	GDF1	2657
1.65647	-0.931396	6.16277e-10	2.79286e-07	HCRTR1	3061
4.1903	-1.4641	9.02762e-10	4.00024e-07	PCDH20	64881
3.08039	-0.74566	1.11236e-09	4.71925e-07	SCIN	85477
6.29512	-0.473849	2.20339e-09	8.61484e-07	ATP1B4	23439
1.98557	3.31468	2.67638e-09	1.02629e-06	CAV1	857
3.12282	0.483751	3.90151e-09	1.42594e-06	DLL3	10683
3.90665	-1.4871	4.00466e-09	1.42594e-06	SLC1A6	6511
1.79165	0.496744	7.27708e-09	2.51894e-06	GUCY1B2	2974
2.55281	0.0687093	7.3867e-09	2.51894e-06	DNAH8	1769
6.07888	-0.677902	7.45323e-09	2.51894e-06	EPYC	1833
2.02497	2.56396	9.48641e-09	2.97478e-06	H19	283120
2.93181	-1.02867	9.78912e-09	3.003e-06	COL21A1	81578
3.29664	-1.80059	1.14305e-08	3.4534e-06	IRX2	153572
1.67921	-1.75618	1.17248e-08	3.48945e-06	ERAS	3266
5.56396	1.35639	1.20574e-08	3.53566e-06	FOXF2	2295
2.35948	-1.02554	1.42668e-08	4.1229e-06	PNLDC1	154197
2.05923	1.81621	2.32764e-08	6.18843e-06	LAMC3	10319
2.64259	-1.53053	2.88766e-08	7.57631e-06	SIX4	51804
3.8602	-1.69849	3.27744e-08	8.37848e-06	FOXC2	2303
3.08198	1.88464	3.51179e-08	8.74595e-06	BMP3	651
1.69313	1.29875	4.53849e-08	1.06914e-05	SLC29A4	222962
2.61256	1.84112	4.55752e-08	1.06914e-05	NETO1	81832
3.252	-2.8436	4.75819e-08	1.10324e-05	SBK2	646643
3.42026	-3.03431	5.08584e-08	1.1524e-05	DCAF12L1	139170
3.06102	-1.29872	8.69222e-08	1.88394e-05	LOC283761	283761
4.90276	-0.525176	8.83932e-08	1.89523e-05	MNX1	3110
2.21475	1.96469	1.04782e-07	2.20571e-05	LOC84740	84740
2.91327	-1.03451	1.05087e-07	2.20571e-05	CREG2	200407
2.55972	6.18577	1.48536e-07	2.93248e-05	TRH	7200
1.89605	2.38745	1.64406e-07	3.18277e-05	IL5RA	3568
2.53786	-2.66101	1.92644e-07	3.62389e-05	RHCG	51458
1.52752	2.43116	2.03206e-07	3.78685e-05	ITGB4	3691
1.89773	-2.24705	2.47577e-07	4.4879e-05	UROC1	131669
4.08544	-0.703825	3.37095e-07	5.94838e-05	PCDH15	65217
4.34613	-2.13651	3.54579e-07	6.20202e-05	DBX2	440097
4.25614	-2.19792	4.2128e-07	7.11891e-05	GABRA1	2554
2.10047	0.424585	4.44589e-07	7.3876e-05	LOC116437	116437
2.35042	-3.22718	5.034e-07	8.2277e-05	OR1E1	8387
2.27548	0.120835	7.87855e-07	0.000117238	MPPED2	744
1.79873	1.18485	8.56953e-07	0.000124727	SLCO2A1	6578
2.02814	1.33862	8.6925e-07	0.000125489	OLIG2	10215
2.2537	0.459913	8.85882e-07	0.000125489	AVPR1A	552
2.07378	1.4337	1.07741e-06	0.000146147	PRKG2	5593
2.01785	-1.1728	1.14794e-06	0.000153623	ADAM23	8745
2.35118	-0.00299944	1.24152e-06	0.000163947	SHOX2	6474
1.67997	-0.592862	1.34192e-06	0.000173753	KLRG2	346689
2.83383	-2.23966	1.37831e-06	0.000176776	BDKRB2	624
1.57395	-2.08265	1.383e-06	0.000176776	SRRM3	222183
1.5934	2.41172	1.50967e-06	0.000190524	USP44	84101
1.79705	2.97731	1.80047e-06	0.000221614	COL14A1	7373
2.63606	3.6575	2.09259e-06	0.000251363	ROBO1	6091
2.28056	-1.04074	2.11048e-06	0.000251994	KCNT2	343450
3.21864	-2.47622	2.17278e-06	0.000256362	SPATA22	84690
3.88581	-2.17431	3.20284e-06	0.000357086	SOX11	6664
2.71632	5.42498	3.89789e-06	0.000420129	POU4F1	5457
1.79792	3.21584	4.15004e-06	0.000440842	ADAMTS1	9510
2.32948	0.49978	4.38039e-06	0.00045371	SHISA9	729993
1.67193	1.40996	4.89361e-06	0.000492821	GLIS3	169792
2.7901	-2.29311	4.92121e-06	0.00049311	TRIM49L	729384
1.52761	3.88422	5.08323e-06	0.000501112	SLC24A3	57419
2.78176	1.48264	5.54404e-06	0.000536641	PADI3	51702
1.55151	-1.59173	5.62127e-06	0.000538886	C1orf61	10485
2.0502	1.44347	6.68067e-06	0.000613883	ST6GAL2	84620
3.10336	-1.296	7.21342e-06	0.000653798	BLID	414899
3.62007	-1.58067	7.78473e-06	0.0006899	NR0B1	190
1.66323	-0.0675779	9.3752e-06	0.000788782	PRR15	222171
3.71203	-2.58986	9.57548e-06	0.000802248	NDST4	64579
1.94297	-3.24317	1.12135e-05	0.000897978	LOC100130238	100130238
2.04914	-2.5149	1.30277e-05	0.00100297	TEX101	83639
3.12896	-2.94158	1.42607e-05	0.00108121	CFTR	1080
2.17386	-3.12728	1.69052e-05	0.00123257	C5orf38	153571
2.26202	4.44796	1.77698e-05	0.0012838	TKTL1	8277
1.56516	0.357695	1.99755e-05	0.00140746	TINAGL1	64129
3.10048	1.08362	2.13097e-05	0.00148054	GREM1	26585
1.57734	-1.61791	2.13981e-05	0.00148152	CHRNB4	1143
2.30389	-3.08344	2.32624e-05	0.00158854	OR2W5	441932
4.29394	-0.853926	2.75128e-05	0.00178119	FOXQ1	94234
2.94578	-1.34818	2.78615e-05	0.00178925	HTR1B	3351
2.27516	-3.14648	2.8529e-05	0.0018144	C1QTNF8	390664
2.99163	-0.817798	2.96063e-05	0.0018623	BIRC7	79444
3.01043	-2.81409	3.01993e-05	0.0018877	PRDM14	63978
1.86392	-1.01271	3.33722e-05	0.00204123	PRELP	5549
2.8423	-2.82756	3.35806e-05	0.00204209	HYAL4	23553
2.08427	-3.26211	3.37563e-05	0.0020459	KRT19	3880
2.2616	-3.16759	3.42785e-05	0.002065	TGM7	116179
1.6012	-0.494344	3.66702e-05	0.00218923	COL25A1	84570
2.26452	2.49731	3.79336e-05	0.0022395	SNCAIP	9627
2.79846	-2.07529	3.87978e-05	0.0022687	FLJ16779	100192386
1.68914	-0.505144	4.40232e-05	0.00247986	SEMA3D	223117
1.55275	-1.57378	4.69372e-05	0.00261432	SLC35D3	340146
1.54704	4.66803	5.47266e-05	0.00294137	PTGDS	5730
2.28097	-2.1849	5.53992e-05	0.00295364	CACNA2D1	781
2.8199	-1.15385	6.26721e-05	0.00323752	ASTN1	460
2.80793	-3.03841	6.59246e-05	0.00334407	PIWIL1	9271
1.86961	2.31891	6.60765e-05	0.00334407	CLSTN2	64084
2.07037	3.68222	6.98729e-05	0.00349241	THSD7A	221981
1.82803	0.845718	7.27332e-05	0.00358985	EMX2OS	196047
1.68453	0.143375	8.18448e-05	0.00392304	DNAJC5B	85479
2.23705	-1.52237	9.1567e-05	0.00432665	LMO1	4004
1.59955	-1.74539	9.61021e-05	0.00445646	C9orf150	286343
1.5739	-2.83552	9.82059e-05	0.0045196	CCDC108	255101
1.97754	-1.90909	0.000105355	0.00465764	CACNA1B	774
2.58936	-2.01836	0.000109114	0.00470938	KRT5	3852
2.55392	-0.485864	0.000113125	0.00482049	TPO	7173
1.66292	-1.63231	0.000113139	0.00482049	LY6K	54742
1.98842	-1.80014	0.000113503	0.00482568	ELAVL4	1996
1.59698	-0.59393	0.000120264	0.00498557	LPAR3	23566
2.79782	0.474312	0.000131044	0.0052895	EMX2	2018
1.57838	0.174762	0.000133381	0.00536874	BCL2L10	10017
2.78364	-2.28339	0.000150552	0.00585187	GPR37	2861
1.76526	0.105226	0.000153509	0.00590921	CDK15	65061
1.51491	-1.4502	0.000162293	0.00623531	PCSK1N	27344
2.35494	-2.44024	0.000164997	0.00631485	CDH7	1005
2.41383	4.03567	0.000176753	0.00663738	MSLN	10232
2.11878	4.90639	0.000189645	0.00697054	GABRE	2564
1.59146	-0.956168	0.000194423	0.00712648	RD3	343035
1.95093	-2.96571	0.000194814	0.00712769	PKP1	5317
2.22556	0.493207	0.000198429	0.00723341	GULP1	51454
2.67419	-0.86992	0.000247709	0.00852448	TRDN	10345
2.04383	-2.49623	0.000248989	0.00853064	ASXL3	80816
1.80351	-2.53028	0.000290431	0.00958806	DMRTA1	63951
1.79887	-2.07776	0.000305788	0.00993064	CNTN4	152330
1.69577	-3.11512	0.000308235	0.00995689	PSAPL1	768239
1.69438	-3.00246	0.000317905	0.0101103	LOC100144604	100144604
1.50102	-2.04564	0.000327082	0.0102871	ZNF385B	151126
1.91178	-2.5513	0.00032984	0.010325	EMILIN3	90187
2.1713	-1.85255	0.000358017	0.0109998	C6orf138	442213
1.83244	3.805	0.000374364	0.0113275	ANXA8	653145
3.29973	-2.29865	0.00038807	0.011607	KC6	641516
1.81792	-1.10688	0.000388841	0.011607	FAM71A	149647
1.56592	-3.06681	0.000395454	0.011682	ANKRD26P1	124149
2.28353	-0.812373	0.000403047	0.0118188	DKK1	22943
1.69948	-3.23527	0.000404721	0.0118504	GOLGA6C	653641
1.81675	-3.13759	0.000491491	0.0135927	MASP1	5648
1.96162	-2.48363	0.000531557	0.0142655	DGKI	9162
2.21266	-2.78225	0.000539236	0.014336	LOC441601	441601
1.74538	-3.16204	0.0005399	0.014336	C13orf30	144809
1.75557	-2.21784	0.000562413	0.0147559	ZNF556	80032
2.11944	-2.03378	0.000564385	0.0147587	C2CD4C	126567
1.93133	-2.63923	0.000566475	0.0147847	GABRG1	2565
1.96792	-2.95491	0.00062142	0.0156354	OR5AU1	390445
1.83847	-2.64478	0.000693634	0.0168944	TTC29	83894
1.91706	-2.84949	0.000693906	0.0168944	CCDC60	160777
1.54442	-3.01497	0.000705438	0.0170804	HTR1D	3352
1.50166	-3.30365	0.000717017	0.0172641	FRG2B	441581
2.38463	-1.33296	0.000757671	0.017795	KCNJ6	3763
2.22561	-0.764629	0.00078958	0.0183163	FAM69C	125704
1.61325	-1.18857	0.000903999	0.0200732	GJB2	2706
2.62107	-2.59248	0.000944195	0.020712	SOX1	6656
1.67841	-2.43777	0.000982231	0.0211966	LRRC14B	389257
1.65182	0.0262388	0.000987783	0.0212704	TWIST1	7291
1.62792	-0.117881	0.00100209	0.0214755	BCL2L14	79370
1.89571	-3.03087	0.00100377	0.0214755	C12orf77	196415
2.11059	-2.14953	0.00103527	0.021891	C3orf72	401089
1.58237	-2.11379	0.00104649	0.0219947	C15orf54	400360
2.09619	-3.1412	0.00105368	0.022093	GPRC6A	222545
2.00473	-3.07637	0.0011279	0.0229494	OR4F5	79501
1.77317	2.40612	0.00113522	0.0230748	FREM1	158326
1.84103	-3.12948	0.00119468	0.0237034	KRT77	374454
1.7775	-3.17703	0.00128952	0.0248789	APOA4	337
1.61203	-2.60093	0.00130884	0.0250464	AADAC	13
2.0356	-2.91669	0.00138314	0.0259697	LOC153910	153910
1.75369	-3.19632	0.00152371	0.0277214	ALPPL2	251
1.69102	-2.40953	0.00164011	0.0289413	RIMS1	22999
2.6817	-0.870974	0.00164259	0.0289596	FOXF1	2294
2.00073	-2.56232	0.00167075	0.0290959	KCNF1	3754
1.51711	-0.807961	0.00168633	0.0291976	CLEC2L	154790
2.11422	-0.194394	0.00175088	0.0296875	ATRNL1	26033
1.58929	0.519591	0.00192159	0.031719	SLC26A9	115019
1.90947	-1.86999	0.00206301	0.0329091	AVP	551
1.96102	-3.16187	0.00213382	0.0336085	CFHR1	3078
1.83362	-3.25487	0.00219577	0.0341793	C12orf36	283422
1.7226	-1.5548	0.00229097	0.0351889	MRAP2	112609
1.51319	-2.18088	0.00231134	0.0352625	CARD17	440068
1.97908	-2.43193	0.0023275	0.0354548	CTNNA2	1496
1.68612	-3.27405	0.00255159	0.0374384	OR52E8	390079
2.09645	-3.11989	0.00260829	0.0380463	SGCZ	137868
1.69312	-2.71939	0.00287313	0.0405452	LRRC15	131578
2.04209	-2.7893	0.00293485	0.0411102	FSTL5	56884
1.96139	-2.60873	0.00296741	0.0413488	OPCML	4978
1.84625	-1.93488	0.00304235	0.0418664	AZGP1	563
1.60089	-1.04265	0.00316977	0.0430553	GATA5	140628
1.88233	1.80948	0.00319447	0.0432226	IRX1	79192
2.26922	-2.07356	0.00349808	0.0453522	NKAIN4	128414
1.68561	-2.00154	0.00369448	0.0471324	OR3A1	4994
1.62424	1.63843	0.00374607	0.047517	ANXA8L2	244
1.73599	-3.2316	0.00377914	0.0476937	KLHL1	57626
1.54272	-3.2748	0.0039125	0.0486326	DNAJC25-GNG10	552891
1.67314	-3.237	0.00393502	0.0488497	FAM5C	339479
1.53347	-3.30414	0.00406474	0.0495421	PCP4	5121
1.6257	-0.942749	0.00407417	0.0495726	OR3A2	4995
